# Supplementary material for: Comparative Analysis of Genetic Determinants Encoding Cadmium, Arsenic, and Benzalkonium Chloride Resistance in Listeria monocytogenes of Human, Food, and Environmental Origin
Source: Front Microbiol. 2021 Jan 14;11:599882. doi: 10.3389/fmicb.2020.599882 (PMC7840573; doi:10.3389/fmicb.2020.599882)
Supplement: Supplementary file 1 [file Table_1.XLSX]

## Sheet: List of tested strains
Supplementary table: Set of tested Listeria monocytogenes strains with the detailed results of specific genes encoding cadmium, arsenic and benzalkonium chloride resistance
Strain ID	Origin	Isolation from	Year of isolation	Serotype	Clonal complex	Sequence type	bcrA	bcrB	bcrC	emrE	emrC	qacH	qacA	qacC	mdrL	ladR	cadA1	cadC1	cadA2	cadC2	cadA3	cadC3	cadA4	cadC4	arsD1	arsA1	arsR1	arsD2	arsR2	arsA2	arsB1	arsB2	arsCBADR	Location of Tn5422 and qacH gene	ENA (sample accession number)
LV0011	human listeriosis	blood culture	2013	4b	CC2	ST2	-	-	-	-	-	-	-	-	+	+	-	-	-	-	-	-	+	+	+	+	+	+	+	+	+	+	-		ERS5039638
LV0014	human listeriosis	blood culture	2013	1/2b	CC87	ST87	-	-	-	-	-	-	-	-	+	+	-	-	-	-	-	-	-	-	-	-	-	-	-	-	-	-	-		ERS5039639
LV0015	human listeriosis	blood culture	2013	4b	CC2	ST291	-	-	-	-	-	-	-	-	+	+	-	-	-	-	-	-	+	+	+	+	+	+	+	+	+	+	-		ERS5039640
LV0021	human listeriosis	blood culture	2013	4b	CC6	ST6	-	-	-	-	-	-	-	-	+	+	-	-	-	-	-	-	-	-	-	-	-	-	-	-	-	-	-		ERS5039641
LV0026	human listeriosis	blood culture	2013	4b	CC1	ST1	-	-	-	-	-	-	-	-	+	+	-	-	-	-	-	-	-	-	-	-	-	-	-	-	-	-	-		ERS5039642
LV0032	human listeriosis	unknown	2013	1/2a	CC19	ST19	-	-	-	-	-	-	-	-	+	+	-	-	-	-	-	-	-	-	-	-	-	-	-	-	-	-	-		ERS5039643
LV0047	human listeriosis	blood culture	2013	1/2a	CC8	ST8	-	-	-	-	-	-	-	-	+	+	-	-	-	-	-	-	-	-	-	-	-	-	-	-	-	-	-		ERS5039644
LV0048	human listeriosis	blood culture	2013	1/2a	CC475	ST504	-	-	-	-	-	-	-	-	+	+	-	-	-	-	-	-	-	-	-	-	-	-	-	-	-	-	-		ERS5039645
LV0049	human listeriosis	liquor	2013	1/2b	CC5	ST5	-	-	-	-	-	-	-	-	+	+	+	+	-	-	-	-	-	-	-	-	-	-	-	-	-	-	-	cadA1C1_Tn5422_plasmid	ERS5039646
LV0061	human listeriosis	blood culture	2013	4b	CC1	ST1	-	-	-	-	-	-	-	-	+	+	-	-	-	-	-	-	-	-	-	-	-	-	-	-	-	-	-		ERS5039647
LV0062	human listeriosis	neonatal case	2013	1/2b	CC87	ST87	-	-	-	-	-	-	-	-	+	+	-	-	-	-	-	-	-	-	-	-	-	-	-	-	-	-	-		ERS5039648
LV0069	human listeriosis	blood culture	2013	1/2b	CC87	ST87	-	-	-	-	-	-	-	-	+	+	-	-	-	-	-	-	-	-	-	-	-	-	-	-	-	-	-		ERS5039649
LV0078	human listeriosis	blood culture	2013	1/2a	CC21	ST21	-	-	-	-	-	-	-	-	+	+	-	-	-	-	-	-	-	-	-	-	-	-	-	-	-	-	-		ERS5039650
LV0079	human listeriosis	blood culture	2013	1/2b	CC195	ST195	-	-	-	-	-	-	-	-	+	+	+	+	-	-	-	-	-	-	-	-	-	-	-	-	-	-	-	cadA1C1_Tn5422_plasmid	ERS5039651
LV0085	human listeriosis	meninges	2013	4b	CC6	ST6	-	-	-	-	-	-	-	-	+	+	-	-	-	-	-	-	-	-	-	-	-	-	-	-	-	-	-		ERS5039652
LV0094	human listeriosis	neonatal case	2013	4b	CC6	ST6	-	-	-	-	-	-	-	-	+	+	-	-	-	-	-	-	-	-	-	-	-	-	-	-	-	-	-		ERS5039653
LV0123	human listeriosis	blood culture	2013	1/2a	CC8	ST8	-	-	-	-	-	-	-	-	+	+	-	-	-	-	-	-	-	-	-	-	-	-	-	-	-	-	-		ERS5039654
LV0124	human listeriosis	blood culture	2013	4b	CC1	ST1	-	-	-	-	-	-	-	-	+	+	-	-	-	-	-	-	-	-	-	-	-	-	-	-	-	-	-		ERS5039655
LV0125	human listeriosis	blood culture	2013	4b	CC2	ST2	-	-	-	-	-	-	-	-	+	+	-	-	-	-	-	-	+	+	+	+	+	+	+	+	+	+	-		ERS5039656
LV0135	human listeriosis	blood culture	2013	1/2b	CC3	ST3	-	-	-	-	-	-	-	-	+	+	+	+	-	-	-	-	-	-	-	-	-	-	-	-	-	-	-	cadA1C1_Tn5422_plasmid	ERS5039657
LV0148	human listeriosis	blood culture	2014	4b	CC6	ST6	-	-	-	-	-	-	-	-	+	+	-	-	-	-	-	-	-	-	-	-	-	-	-	-	-	-	-		ERS5039658
LV0153	human listeriosis	unknown	2014	1/2a	CC121	ST121	-	-	-	-	-	+	-	-	+	+	+	+	-	-	-	-	-	-	-	-	-	-	-	-	-	-	-	cadA1C1_Tn5422_plasmid	ERS5039659
LV0164	human listeriosis	blood culture	2014	1/2a	CC8	ST8	-	-	-	-	-	-	-	-	+	+	-	-	-	-	-	-	-	-	-	-	-	-	-	-	-	-	-		ERS5039660
LV0166	human listeriosis	neonatal case	2014	4b	CC6	ST6	-	-	-	-	-	-	-	-	+	+	-	-	-	-	-	-	-	-	-	-	-	-	-	-	-	-	-		ERS5039661
LV0221	human listeriosis	blood culture	2014	1/2a	CC121	ST121	-	-	-	-	-	+	-	-	+	+	+	+	-	-	-	-	-	-	-	-	-	-	-	-	-	-	-	cadA1C1_Tn5422_plasmid	ERS5039662
LV0225	human listeriosis	liquor	2014	1/2b	CC87	ST87	-	-	-	-	-	-	-	-	+	+	-	-	-	-	-	-	-	-	-	-	-	-	-	-	-	-	-		ERS5039663
LV0226	human listeriosis	blood culture	2014	4b	CC6	ST6	-	-	-	-	-	-	-	-	+	+	-	-	-	-	-	-	-	-	-	-	-	-	-	-	-	-	-		ERS5039664
LV0242	human listeriosis	blood culture	2014	1/2a	CC8	ST8	-	-	-	-	-	-	-	-	+	+	-	-	-	-	-	-	-	-	-	-	-	-	-	-	-	-	-		ERS5039665
LV0286	human listeriosis	liquor	2014	4b	CC6	ST6	-	-	-	-	-	-	-	-	+	+	-	-	-	-	-	-	-	-	-	-	-	-	-	-	-	-	-		ERS5039666
LV0297	human listeriosis	blood culture	2014	1/2a	CC26	ST1350	-	-	-	-	-	-	-	-	+	+	-	-	-	-	-	-	-	-	-	-	-	-	-	-	-	-	-		ERS5039667
LV0303	human listeriosis	neonatal case	2014	1/2a	CC101	ST101	-	-	-	-	-	+	-	-	+	+	-	-	-	-	-	-	-	-	-	-	-	-	-	-	-	-	-	qacH_chromosome; identity with MK944277	ERS5039668
LV0312	human listeriosis	blood culture	2014	1/2b	CC3	ST66	-	-	-	-	-	-	-	-	+	+	+	+	-	-	-	-	-	-	-	-	-	-	-	-	-	-	-	cadA1C1_Tn5422_plasmid	ERS5039669
LV0324	human listeriosis	blood culture	2014	1/2b	CC87	ST87	-	-	-	-	-	-	-	-	+	+	-	-	-	-	-	-	-	-	-	-	-	-	-	-	-	-	-		ERS5039670
LV0326	human listeriosis	blood culture	2014	1/2b	CC87	ST87	-	-	-	-	-	-	-	-	+	+	-	-	-	-	-	-	-	-	-	-	-	-	-	-	-	-	-		ERS5039671
LV0352	human listeriosis	liquor	2014	4b	CC6	ST6	-	-	-	-	-	-	-	-	+	+	-	-	-	-	-	-	-	-	-	-	-	-	-	-	-	-	-		ERS5039672
LV0389	human listeriosis	blood culture	2014	1/2b	CC87	ST87	-	-	-	-	-	-	-	-	+	+	-	-	-	-	-	-	-	-	-	-	-	-	-	-	-	-	-		ERS5039673
LV0392	human listeriosis	liquor	2014	4b	CC6	ST6	-	-	-	-	-	-	-	-	+	+	-	-	-	-	-	-	-	-	-	-	-	-	-	-	-	-	-		ERS5039674
LV0428	human listeriosis	liquor	2014	4b	CC6	ST6	-	-	-	-	-	-	-	-	+	+	-	-	-	-	-	-	-	-	-	-	-	-	-	-	-	-	-		ERS5039675
LV0434	human listeriosis	blood culture	2014	1/2a	CC8	ST8	-	-	-	-	-	-	-	-	+	+	-	-	-	-	-	-	-	-	-	-	-	-	-	-	-	-	-		ERS5039676
LV0468	human listeriosis	liquor	2015	1/2a	CC7	ST7	-	-	-	-	-	-	-	-	+	+	-	-	-	-	-	-	-	-	-	-	-	-	-	-	-	-	-		ERS5039677
LV0469	human listeriosis	neonatal case	2015	4b	CC6	ST6	-	-	-	-	-	-	-	-	+	+	-	-	-	-	-	-	-	-	-	-	-	-	-	-	-	-	-		ERS5039678
LV0470	human listeriosis	neonatal case	2015	4b	CC6	ST6	-	-	-	-	-	-	-	-	+	+	-	-	-	-	-	-	-	-	-	-	-	-	-	-	-	-	-		ERS5039679
LV0471	human listeriosis	blood culture	2015	4b	CC1	ST1	-	-	-	-	-	-	-	-	+	+	-	-	-	-	-	-	-	-	-	-	-	-	-	-	-	-	-		ERS5039680
LV0476	human listeriosis	neonatal case	2015	1/2a	CC14	ST91	-	-	-	-	-	-	-	-	+	+	-	-	-	-	-	-	-	-	-	-	-	-	-	-	-	-	-		ERS5039681
LV0492	human listeriosis	blood culture	2015	4b	CC6	ST6	-	-	-	-	-	-	-	-	+	+	-	-	-	-	-	-	-	-	-	-	-	-	-	-	-	-	-		ERS5039682
LV0497	human listeriosis	blood culture	2015	1/2b	CC87	ST87	-	-	-	-	-	-	-	-	+	+	-	-	-	-	-	-	-	-	-	-	-	-	-	-	-	-	-		ERS5039683
LV0510	human listeriosis	neonatal case	2015	4b	CC6	ST6	-	-	-	-	-	-	-	-	+	+	-	-	-	-	-	-	-	-	-	-	-	-	-	-	-	-	-		ERS5039684
LV0511	human listeriosis	neonatal case	2015	4b	CC6	ST6	-	-	-	-	-	-	-	-	+	+	-	-	-	-	-	-	-	-	-	-	-	-	-	-	-	-	-		ERS5039685
LV0524	human listeriosis	blood culture	2015	4b	CC6	ST6	-	-	-	-	-	-	-	-	+	+	-	-	-	-	-	-	-	-	-	-	-	-	-	-	-	-	-		ERS5039686
LV0526	human listeriosis	liquor	2015	4b	CC2	ST2	-	-	-	-	-	-	-	-	+	+	-	-	-	-	-	-	+	+	+	+	+	+	+	+	+	+	-		ERS5039687
LV0540	human listeriosis	blood culture	2015	1/2b	CC87	ST1348	-	-	-	-	-	-	-	-	+	+	-	-	-	-	-	-	-	-	-	-	-	-	-	-	-	-	-		ERS5039688
LV0547	human listeriosis	liquor	2015	1/2a	CC7	ST7	-	-	-	-	-	-	-	-	+	+	-	-	-	-	-	-	-	-	-	-	-	-	-	-	-	-	-		ERS5039689
LV0548	human listeriosis	blood culture	2015	4b	CC6	ST6	-	-	-	-	-	-	-	-	+	+	-	-	-	-	-	-	-	-	-	-	-	-	-	-	-	-	-		ERS5039690
LV0550	human listeriosis	blood culture	2015	4b	CC1	ST1	-	-	-	-	-	-	-	-	+	+	-	-	-	-	-	-	-	-	-	-	-	-	-	-	-	-	-		ERS5039691
LV0551	human listeriosis	blood culture	2015	4b	CC1	ST1	-	-	-	-	-	-	-	-	+	+	-	-	-	-	-	-	-	-	-	-	-	-	-	-	-	-	-		ERS5039692
LV0554	human listeriosis	blood culture	2015	1/2b	CC3	ST3	-	-	-	-	-	-	-	-	+	+	+	+	-	-	-	-	-	-	-	-	-	-	-	-	-	-	-	cadA1C1_Tn5422_plasmid	ERS5039693
LV0563	human listeriosis	blood culture	2015	1/2a	CC155	ST155	-	-	-	-	-	-	-	-	+	+	-	-	-	-	-	-	-	-	-	-	-	-	-	-	-	-	-		ERS5039694
LV0582	human listeriosis	blood culture	2015	4b	CC4	ST4	-	-	-	-	-	-	-	-	+	+	-	-	-	-	-	-	-	-	-	-	-	-	-	-	-	-	-		ERS5039695
LV0585	human listeriosis	blood culture	2015	1/2a	CC7	ST7	-	-	-	-	-	-	-	-	+	+	-	-	-	-	-	-	-	-	-	-	-	-	-	-	-	-	-		ERS5039696
LV0586	human listeriosis	liquor	2015	1/2a	CC8	ST8	-	-	-	-	-	-	-	-	+	+	+	+	-	-	-	-	-	-	-	-	-	-	-	-	-	-	-	cadA1C1_Tn5422_plasmid	ERS5039697
LV0587	human listeriosis	blood culture	2015	1/2a	CC8	ST8	-	-	-	-	-	-	-	-	+	+	-	-	-	-	-	-	-	-	-	-	-	-	-	-	-	-	-		ERS5039698
LV0608	human listeriosis	blood culture	2016	1/2a	CC124	ST124	-	-	-	-	-	-	-	-	+	+	+	+	-	-	-	-	-	-	-	-	-	-	-	-	-	-	-	cadA1C1_Tn5422_chromosome	ERS5039699
LV0609	human listeriosis	knee joint effusion	2016	1/2a	CC8	ST8	-	-	-	-	-	-	-	-	+	+	-	-	-	-	-	-	-	-	-	-	-	-	-	-	-	-	-		ERS5039700
LV0610	human listeriosis	blood culture	2016	1/2a	CC20	ST20	-	-	-	-	-	-	-	-	+	+	-	-	-	-	-	-	-	-	-	-	-	-	-	-	-	-	-		ERS5039701
LV0615	human listeriosis	blood culture	2016	1/2a	CC8	ST8	-	-	-	-	-	-	-	-	+	+	+	+	-	-	-	-	-	-	-	-	-	-	-	-	-	-	-	cadA1C1_Tn5422_plasmid	ERS5039702
LV0616	human listeriosis	liver abscess	2016	1/2a	CC8	ST8	-	-	-	-	-	-	-	-	+	+	-	-	-	-	-	-	-	-	-	-	-	-	-	-	-	-	-		ERS5039703
LV0630	human listeriosis	blood culture	2016	1/2b	CC87	ST87	-	-	-	-	-	-	-	-	+	+	-	-	-	-	-	-	-	-	-	-	-	-	-	-	-	-	-		ERS5039704
LV0703	human listeriosis	ascites	2016	4b	CC6	ST6	-	-	-	-	-	-	-	-	+	+	-	-	-	-	-	-	-	-	-	-	-	-	-	-	-	-	-		ERS5039705
LV0708	human listeriosis	blood culture	2016	4b	CC1	ST1	-	-	-	-	-	-	-	-	+	+	-	-	-	-	-	-	-	-	-	-	-	-	-	-	-	-	-		ERS5039706
LV0738	human listeriosis	liquor	2016	1/2a	CC8	ST8	-	-	-	-	-	-	-	-	+	+	-	-	-	-	-	-	-	-	-	-	-	-	-	-	-	-	-		ERS5039707
LV0740	human listeriosis	blood culture	2016	1/2a	CC7	ST7	-	-	-	-	-	-	-	-	+	+	-	-	-	-	-	-	-	-	-	-	-	-	-	-	-	-	-		ERS5039708
LV0744	human listeriosis	unknown	2016	1/2a	CC8	ST8	-	-	-	-	-	-	-	-	+	+	+	+	-	-	-	-	-	-	-	-	-	-	-	-	-	-	-	cadA1C1_Tn5422_plasmid	ERS5039709
LV0748	human listeriosis	unknown	2016	4b	CC1	ST1	-	-	-	-	-	-	-	-	+	+	-	-	-	-	-	-	-	-	-	-	-	-	-	-	-	-	-		ERS5039710
LV0754	human listeriosis	blood culture	2016	1/2b	CC5	ST5	-	-	-	-	-	-	-	-	+	+	-	-	-	-	-	-	-	-	-	-	-	-	-	-	-	-	-		ERS5039711
LV0755	human listeriosis	peritoneal effusion	2016	4b	CC6	ST6	-	-	-	-	-	-	-	-	+	+	-	-	-	-	-	-	-	-	-	-	-	-	-	-	-	-	-		ERS5039712
LV0780	human listeriosis	blood culture	2016	1/2a	CC121	ST121	-	-	-	-	-	+	-	-	+	+	+	+	-	-	-	-	-	-	-	-	-	-	-	-	-	-	-	cadA1C1_Tn5422_plasmid	ERS5039713
LV0793	human listeriosis	neonatal case	2016	1/2a	CC29	ST29	-	-	-	-	-	-	-	-	+	+	-	-	-	-	-	-	-	-	-	-	-	-	-	-	-	-	-		ERS5039714
LV0814	human listeriosis	blood culture	2016	4b	CC1	ST1	-	-	-	-	-	-	-	-	+	+	-	-	-	-	-	-	-	-	-	-	-	-	-	-	-	-	-		ERS5039715
LV0830	human listeriosis	blood culture	2016	1/2b	CC288	ST288	+	+	+	-	-	-	-	-	+	+	-	-	+	+	-	-	-	-	-	-	-	-	-	-	-	-	-		ERS5039716
LV0914	human listeriosis	liquor	2016	1/2a	CC7	ST7	-	-	-	-	-	-	-	-	+	+	-	-	-	-	-	-	-	-	-	-	-	-	-	-	-	-	-		ERS5039717
LV0977	human listeriosis	liquor	2016	1/2a	CC14	ST91	-	-	-	-	-	-	-	-	+	+	-	-	-	-	-	-	-	-	-	-	-	-	-	-	-	-	-		ERS5039718
LV0988	human listeriosis	liquor	2017	4b	CC2	ST2	-	-	-	-	-	-	-	-	+	+	-	-	-	-	-	-	+	+	+	+	+	+	+	+	+	+	-		ERS5039719
LV0994	human listeriosis	blood culture	2017	1/2a	CC8	ST8	-	-	-	-	-	+	-	-	+	+	+	+	-	-	-	-	-	-	-	-	-	-	-	-	-	-	-	cadA1C1_Tn5422_plasmid; qacH_chromosome; identity with MK944277	ERS5039720
LV1014	human listeriosis	liquor	2017	4b	CC1	ST1	-	-	-	-	-	-	-	-	+	+	-	-	-	-	-	-	-	-	-	-	-	-	-	-	-	-	-		ERS5039721
LV1015	human listeriosis	blood culture	2017	1/2a	CC451	ST451	-	-	-	-	-	-	-	-	+	+	-	-	-	-	-	-	-	-	-	-	-	-	-	-	-	-	-		ERS5039722
LV1016	human listeriosis	blood culture	2017	1/2a	CC14	ST91	-	-	-	-	-	-	-	-	+	+	-	-	-	-	-	-	-	-	-	-	-	-	-	-	-	-	-		ERS5039723
LV1021	human listeriosis	blood culture	2017	4b	CC2	ST2	-	-	-	-	-	-	-	-	+	+	-	-	-	-	-	-	+	+	+	+	+	+	+	+	+	+	-		ERS5039724
LV1022	human listeriosis	blood culture	2017	4b	CC2	ST2	-	-	-	-	-	-	-	-	+	+	-	-	-	-	-	-	+	+	+	+	+	+	+	+	+	+	-		ERS5039725
LV1029	human listeriosis	blood culture	2017	1/2b	CC3	ST3	-	-	-	-	-	-	-	-	+	+	+	+	-	-	-	-	-	-	-	-	-	-	-	-	-	-	-	cadA1C1_Tn5422_plasmid	ERS5039726
LV1035	human listeriosis	blood culture	2017	1/2a	CC8	ST8	-	-	-	-	-	-	-	-	+	+	-	-	-	-	-	-	-	-	-	-	-	-	-	-	-	-	-		ERS5039727
LV1052	human listeriosis	blood culture	2017	4b	CC2	ST2	-	-	-	-	-	-	-	-	+	+	-	-	-	-	-	-	+	+	+	+	+	+	+	+	+	+	-		ERS5039728
LV1055	human listeriosis	blood culture	2017	1/2a	CC37	ST37	-	-	-	-	-	-	-	-	+	+	-	-	-	-	-	-	-	-	-	-	-	-	-	-	-	-	-		ERS5039729
LV1069	human listeriosis	neonatal case	2017	4b	CC1	ST1	-	-	-	-	-	-	-	-	+	+	-	-	-	-	-	-	-	-	-	-	-	-	-	-	-	-	-		ERS5039730
LV1074	human listeriosis	neonatal case	2017	4b	CC6	ST6	-	-	-	-	-	-	-	-	+	+	-	-	-	-	-	-	-	-	-	-	-	-	-	-	-	-	-		ERS5039731
LV1075	human listeriosis	blood culture	2017	1/2a	CC8	ST8	-	-	-	-	-	-	-	-	+	+	-	-	-	-	-	-	-	-	-	-	-	-	-	-	-	-	-		ERS5039732
LV1083	human listeriosis	blood culture	2017	1/2a	CC8	ST8	-	-	-	-	-	-	-	-	+	+	+	+	-	-	-	-	-	-	-	-	-	-	-	-	-	-	-	unknown location of cadA1C1_Tn5422	ERS4513896
LV1086	human listeriosis	joint implant	2017	1/2a	CC155	ST155	-	-	-	-	-	-	-	-	+	+	-	-	-	-	-	-	-	-	-	-	-	-	-	-	-	-	-		ERS5039733
LV1125	human listeriosis	blood culture	2018	4b	CC6	ST6	-	-	-	-	-	-	-	-	+	+	-	-	-	-	-	-	-	-	-	-	-	-	-	-	-	-	-		ERS5039734
LV1126	human listeriosis	liquor	2018	4b	CC2	ST2	-	-	-	-	-	-	-	-	+	+	-	-	-	-	-	-	+	+	+	+	+	+	+	+	+	+	-		ERS5039735
LV1132	human listeriosis	blood culture	2018	1/2b	CC5	ST5	-	-	-	-	-	-	-	-	+	+	-	-	-	-	-	-	-	-	-	-	-	-	-	-	-	-	-		ERS5039736
LV1136	human listeriosis	liquor	2018	4b	CC2	ST2	-	-	-	-	-	-	-	-	+	+	-	-	-	-	-	-	+	+	+	+	+	+	+	+	+	+	-		ERS5039737
LV1141	human listeriosis	neonatal case	2018	4b	CC6	ST6	-	-	-	-	-	-	-	-	+	+	-	-	-	-	-	-	-	-	-	-	-	-	-	-	-	-	-		ERS5039738
LV1143	human listeriosis	blood culture	2018	1/2b	CC3	ST3	-	-	-	-	-	-	-	-	+	+	+	+	-	-	-	-	-	-	-	-	-	-	-	-	-	-	-	cadA1C1_Tn5422_plasmid	ERS5039739
LV1144	human listeriosis	blood culture	2018	4b	CC2	ST2	-	-	-	-	-	-	-	-	+	+	-	-	-	-	-	-	+	+	+	+	+	+	+	+	+	+	-		ERS5039740
LV1172	human listeriosis	blood culture	2018	1/2a	CC8	ST8	-	-	-	-	-	-	-	-	+	+	-	-	-	-	-	-	-	-	-	-	-	-	-	-	-	-	-		ERS5039741
LV1173	human listeriosis	blood culture	2018	1/2b	CC3	ST3	-	-	-	-	-	+	-	-	+	+	-	-	-	-	-	-	-	-	-	-	-	-	-	-	-	-	-	qacH_chromosome; identity with MK944277	ERS5039742
LV1174	human listeriosis	blood culture	2018	1/2a	CC8	ST8	-	-	-	-	-	-	-	-	+	+	+	+	-	-	-	-	-	-	-	-	-	-	-	-	-	-	-	cadA1C1_Tn5422_plasmid	ERS5039743
LV1189	human listeriosis	blood culture	2018	1/2c	CC9	ST9	-	-	-	-	-	-	-	-	+	+	+	+	-	-	-	-	-	-	-	-	-	-	-	-	-	-	+	cadA1C1_Tn5422_plasmid	ERS5039744
LV1196	human listeriosis	liquor	2018	4b	CC6	ST6	-	-	-	-	-	-	-	-	+	+	-	-	-	-	-	-	-	-	-	-	-	-	-	-	-	-	-		ERS5039745
LV1197	human listeriosis	blood culture	2018	1/2b	CC87	ST87	-	-	-	-	-	-	-	-	+	+	-	-	-	-	-	-	-	-	-	-	-	-	-	-	-	-	-		ERS5039746
LV1199	human listeriosis	blood culture	2018	4b	CC2	ST2	-	-	-	-	-	-	-	-	+	+	-	-	-	-	-	-	+	+	+	+	+	+	+	+	+	+	-		ERS5039747
LV1210	human listeriosis	blood culture	2018	1/2b	CC87	ST87	-	-	-	-	-	-	-	-	+	+	-	-	-	-	-	-	-	-	-	-	-	-	-	-	-	-	-		ERS5039748
LV1214	human listeriosis	blood culture	2018	4b	CC1	ST1	-	-	-	-	-	-	-	-	+	+	-	-	-	-	-	-	-	-	-	-	-	-	-	-	-	-	-		ERS5039749
LV1246	human listeriosis	blood culture	2019	1/2a	CC19	ST173	-	-	-	-	-	-	-	-	+	+	-	-	-	-	-	-	-	-	-	-	-	-	-	-	-	-	-		ERS4513895
LV1251	human listeriosis	blood culture	2019	1/2a	CC403	ST403	-	-	-	-	-	-	-	-	+	+	-	-	-	-	-	-	-	-	-	-	-	-	-	-	-	-	-		ERS5039750
LV1257	human listeriosis	liquor	2019	1/2a	CC14	ST699	-	-	-	-	-	-	-	-	+	+	-	-	-	-	-	-	-	-	-	-	-	-	-	-	-	-	-		ERS5039751
LV1272	human listeriosis	neonatal case	2019	1/2a	CC475	ST504	-	-	-	-	-	-	-	-	+	+	-	-	-	-	-	-	-	-	-	-	-	-	-	-	-	-	-		ERS5039752
LV1277	human listeriosis	blood culture	2019	1/2a	CC155	ST155	-	-	-	-	-	-	-	-	+	+	-	-	-	-	-	-	-	-	-	-	-	-	-	-	-	-	-		ERS5039753
LV1316	human listeriosis	liquor	2019	1/2b	CC87	ST87	-	-	-	-	-	-	-	-	+	+	-	-	-	-	-	-	-	-	-	-	-	-	-	-	-	-	-		ERS5039754
LV1319	human listeriosis	blood culture	2019	4b	CC2	ST2	-	-	-	-	-	-	-	-	+	+	-	-	-	-	-	-	+	+	+	+	+	+	+	+	+	+	-		ERS5039755
LV1320	human listeriosis	skin abscess	2019	4b	CC1	ST1	-	-	-	-	-	-	-	-	+	+	-	-	-	-	-	-	-	-	-	-	-	-	-	-	-	-	-		ERS5039756
LV1326	human listeriosis	unknown	2019	1/2a	CC155	ST155	-	-	-	-	-	-	-	-	+	+	-	-	-	-	-	-	-	-	-	-	-	-	-	-	-	-	-		ERS5039757
LV1332	human listeriosis	neonatal case	2019	4b	CC2	ST2	-	-	-	-	-	-	-	-	+	+	-	-	-	-	-	-	+	+	+	+	+	+	+	+	+	+	-		ERS5039758
LV1333	human listeriosis	blood culture	2019	4b	CC2	ST2	-	-	-	-	-	+	-	-	+	+	-	-	-	-	-	-	+	+	+	+	+	+	+	+	+	+	-		ERS5039759
LV1337	human listeriosis	blood culture	2019	4b	CC1	ST1	-	-	-	-	-	-	-	-	+	+	-	-	-	-	-	-	-	-	-	-	-	-	-	-	-	-	-		ERS5039760
LV1338	human listeriosis	blood culture	2019	4b	CC4	ST219	-	-	-	-	-	-	-	-	+	+	-	-	-	-	-	-	-	-	-	-	-	-	-	-	-	-	-		ERS5039761
LV1340	human listeriosis	artificial vascular replacement swab	2020	1/2a	CC101	ST101	-	-	-	-	-	-	-	-	+	+	-	-	-	-	-	-	-	-	-	-	-	-	-	-	-	-	-		ERS5039762
LV1341	human listeriosis	blood culture	2020	1/2b	CC3	ST3	-	-	-	-	-	-	-	-	+	+	+	+	-	-	-	-	-	-	-	-	-	-	-	-	-	-	-	cadA1C1_Tn5422_plasmid	ERS5039763
LV1342	human listeriosis	blood culture	2020	1/2a	CC26	ST26	-	-	-	-	-	-	-	-	+	+	-	-	-	-	-	-	-	-	-	-	-	-	-	-	-	-	-		ERS5039764
LV1343	human listeriosis	blood culture	2020	1/2a	CC415	ST2164	-	-	-	-	-	-	-	-	+	+	-	-	-	-	-	-	-	-	-	-	-	-	-	-	-	-	-		ERS5039765
LV1344	human listeriosis	blood culture	2020	4b	CC1	ST1	-	-	-	-	-	-	-	-	+	+	-	-	-	-	-	-	-	-	-	-	-	-	-	-	-	-	-		ERS5039766
LV1346	human listeriosis	blood culture	2020	1/2a	CC155	ST155	-	-	-	-	-	-	-	-	+	+	-	-	-	-	-	-	-	-	-	-	-	-	-	-	-	-	-		ERS5039767
LV0025	RTE-food	meat products	2013	1/2a	CC8	ST8	-	-	-	-	-	-	-	-	+	+	-	-	-	-	-	-	-	-	-	-	-	-	-	-	-	-	-		ERS5039768
LV0050	RTE-food	meat products	2013	1/2a	CC8	ST8	-	-	-	-	-	-	-	-	+	+	+	+	-	-	-	-	-	-	-	-	-	-	-	-	-	-	-	cadA1C1_Tn5422_plasmid	ERS5039769
LV0173	RTE-food	meat products	2014	4b	CC1	ST1	-	-	-	-	-	-	-	-	+	+	-	-	-	-	-	-	-	-	-	-	-	-	-	-	-	-	-		ERS5039770
LV0267	RTE-food	meat products	2014	1/2c	CC9	ST9	-	-	-	-	-	-	-	-	+	+	+	+	-	-	-	-	-	-	-	-	-	-	-	-	-	-	+	cadA1C1_Tn5422_plasmid	ERS5039771
LV0271	RTE-food	meat products	2014	1/2a	CC8	ST8	-	-	-	-	-	-	-	-	+	+	+	+	-	-	-	-	-	-	-	-	-	-	-	-	-	-	-	unknown location of cadA1C1_Tn5422	ERS5039772
LV0397	RTE-food	meat products	2014	4b	CC2	ST1354	-	-	-	-	-	-	-	-	+	+	-	-	-	-	-	-	-	-	-	-	-	-	-	-	-	-	-		ERS5039773
LV0399	RTE-food	meat products	2014	1/2a	CC121	ST121	-	-	-	-	-	+	-	-	+	+	+	+	-	-	-	-	-	-	-	-	-	-	-	-	-	-	-	cadA1C1_Tn5422_plasmid	ERS5039774
LV0400	RTE-food	meat products	2014	4b	CC6	ST6	-	-	-	-	-	-	-	-	+	+	-	-	-	-	-	-	-	-	-	-	-	-	-	-	-	-	-		ERS5039775
LV0411	RTE-food	meat products	2014	1/2b	CC3	ST3	-	-	-	-	-	-	-	-	+	+	+	+	-	-	-	-	-	-	-	-	-	-	-	-	-	-	-	cadA1C1_Tn5422_plasmid	ERS5039776
LV0450	RTE-food	meat products	2014	4b	CC2	ST2102	-	-	-	-	-	-	-	-	+	+	-	-	-	-	-	-	+	+	+	+	+	+	+	+	+	+	-		ERS5039777
LV0650	RTE-food	meat products	2016	1/2a	CC155	ST155	-	-	-	-	-	-	-	-	+	+	+	+	-	-	-	-	-	-	-	-	-	-	-	-	-	-	-	cadA1C1_Tn5422_plasmid	ERS5039778
LV0654	RTE-food	meat products	2016	1/2b	CC87	ST87	-	-	-	-	-	-	-	-	+	+	-	-	-	-	-	-	-	-	-	-	-	-	-	-	-	-	-		ERS5039779
LV0656	RTE-food	meat products	2016	1/2a	CC121	ST121	-	-	-	-	-	-	-	-	+	+	+	+	-	-	-	-	-	-	-	-	-	-	-	-	-	-	-	cadA1C1_Tn5422_plasmid	ERS5039780
LV0659	RTE-food	meat products	2016	1/2a	CC8	ST8	-	-	-	-	-	-	-	-	+	+	-	-	-	-	-	-	-	-	-	-	-	-	-	-	-	-	-		ERS5039781
LV0661	RTE-food	meat products	2016	1/2a	CC121	ST121	-	-	-	-	-	+	-	-	+	+	-	-	-	-	-	-	-	-	-	-	-	-	-	-	-	-	-		ERS5039782
LV0663	RTE-food	meat products	2016	1/2a	CC18	ST18	-	-	-	-	-	-	-	-	+	+	-	-	-	-	-	-	-	-	-	-	-	-	-	-	-	-	-		ERS5039783
LV0664	RTE-food	meat products	2016	1/2a	CC475	ST504	-	-	-	-	-	-	-	-	+	+	-	-	-	-	-	-	-	-	-	-	-	-	-	-	-	-	-		ERS5039784
LV0665	RTE-food	meat products	2016	1/2a	CC124	ST124	-	-	-	-	-	-	-	-	+	+	+	+	-	-	-	-	-	-	-	-	-	-	-	-	-	-	-	cadA1C1_Tn5422_chromosome	ERS5039785
LV0668	RTE-food	meat products	2016	1/2b	CC3	ST3	-	-	-	-	-	-	-	-	+	+	+	+	-	-	-	-	-	-	-	-	-	-	-	-	-	-	-	cadA1C1_Tn5422_plasmid	ERS5039786
LV0669	RTE-food	meat products	2016	1/2c	CC9	ST9	-	-	-	-	-	-	-	-	+	+	+	+	-	-	-	-	-	-	-	-	-	-	-	-	-	-	+	cadA1C1_Tn5422_plasmid	ERS5039787
LV0671	RTE-food	meat products	2016	1/2a	CC8	ST8	-	-	-	-	-	-	-	-	+	+	+	+	-	-	-	-	-	-	-	-	-	-	-	-	-	-	-	cadA1C1_Tn5422_plasmid	ERS5039788
LV0676	RTE-food	meat products	2016	1/2b	CC87	ST87	-	-	-	-	-	-	-	-	+	+	-	-	-	-	-	-	-	-	-	-	-	-	-	-	-	-	-		ERS5039789
LV0679	RTE-food	meat products	2016	1/2a	CC8	ST8	-	-	-	-	+	-	-	-	+	+	-	-	-	-	-	-	-	-	-	-	-	-	-	-	-	-	-		ERS5039790
LV0681	RTE-food	meat products	2016	1/2a	CC7	ST7	-	-	-	-	-	-	-	-	+	+	-	-	-	-	-	-	-	-	-	-	-	-	-	-	-	-	-		ERS5039791
LV0689	RTE-food	meat products	2016	1/2a	CC451	ST451	-	-	-	-	-	-	-	-	+	+	-	-	-	-	-	-	-	-	-	-	-	-	-	-	-	-	-		ERS5039792
LV0908	RTE-food	meat products	2016	1/2a	CC193	ST193	-	-	-	-	-	-	-	-	+	+	+	+	-	-	-	-	-	-	-	-	-	-	-	-	-	-	-	cadA1C1_Tn5422_plasmid	ERS5039793
LV0930	RTE-food	meat products	2016	1/2a	CC155	ST155	-	-	-	-	-	-	-	-	+	+	-	-	-	-	-	-	-	-	-	-	-	-	-	-	-	-	-		ERS5039794
LV0933	RTE-food	meat products	2016	4b	CC2	ST2	-	-	-	-	-	-	-	-	+	+	-	-	-	-	-	-	+	+	+	+	+	+	+	+	+	+	-		ERS5039795
LV0957	RTE-food	meat products	2016	1/2a	CC121	ST121	-	-	-	-	-	-	-	-	+	+	+	+	-	-	-	-	-	-	-	-	-	-	-	-	-	-	-	cadA1C1_Tn5422_plasmid	ERS5039796
LV1098	RTE-food	meat products	2017	4b	CC2	ST2	-	-	-	-	-	-	-	-	+	+	-	-	-	-	-	-	+	+	+	+	+	+	+	+	+	+	-		ERS5039797
LV1105	RTE-food	meat products	2017	1/2a	CC37	ST37	-	-	-	-	-	-	-	-	+	+	-	-	-	-	-	-	-	-	-	-	-	-	-	-	-	-	-		ERS5039798
LV1110	RTE-food	meat products	2017	1/2c	CC9	ST9	-	-	-	-	-	-	-	-	+	+	-	-	-	-	-	-	-	-	-	-	-	-	-	-	-	-	+		ERS5039799
LV1114	RTE-food	meat products	2017	1/2a	CC8	ST8	-	-	-	-	-	-	-	-	+	+	-	-	-	-	-	-	-	-	-	-	-	-	-	-	-	-	-		ERS5039800
LV1130	RTE-food	meat products	2018	1/2a	CC29	ST29	-	-	-	-	-	-	-	-	+	+	-	-	-	-	-	-	-	-	-	-	-	-	-	-	-	-	-		ERS5039801
LV1177	RTE-food	meat products	2018	4b	CC1	ST1	-	-	-	-	-	-	-	-	+	+	-	-	-	-	-	-	-	-	-	-	-	-	-	-	-	-	-		ERS5039802
LV1237	RTE-food	meat products	2019	1/2a	CC121	ST121	-	-	-	-	-	-	-	-	+	+	+	+	-	-	-	-	-	-	-	-	-	-	-	-	-	-	-	unknown location of cadA1C1_Tn5422	ERS5039803
LV1239	RTE-food	meat products	2019	1/2a	CC451	ST451	-	-	-	-	-	-	-	-	+	+	-	-	-	-	-	-	-	-	-	-	-	-	-	-	-	-	-		ERS5039804
LV1243	RTE-food	meat products	2019	1/2a	CC29	ST29	-	-	-	-	-	-	-	-	+	+	-	-	-	-	-	-	-	-	-	-	-	-	-	-	-	-	-		ERS5039805
LV1276	RTE-food	meat products	2019	1/2c	CC9	ST9	-	-	-	-	-	-	-	-	+	+	-	-	-	-	-	-	-	-	-	-	-	-	-	-	-	-	+		ERS5039806
LV1288	RTE-food	meat products	2019	1/2c	CC9	ST9	-	-	-	-	-	-	-	-	+	+	-	-	-	-	-	-	-	-	-	-	-	-	-	-	-	-	+		ERS5039807
LV1298	RTE-food	meat products	2019	1/2c	CC9	ST9	-	-	-	-	-	-	-	-	+	+	-	-	-	-	-	-	-	-	-	-	-	-	-	-	-	-	+		ERS5039808
LV1302	RTE-food	meat products	2019	1/2c	CC9	ST9	-	-	-	-	-	-	-	-	+	+	-	-	-	-	-	-	-	-	-	-	-	-	-	-	-	-	+		ERS5039809
LV1305	RTE-food	meat products	2019	1/2c	CC9	ST9	-	-	-	-	-	-	-	-	+	+	-	-	-	-	-	-	-	-	-	-	-	-	-	-	-	-	+		ERS5039810
LV1306	RTE-food	meat products	2019	1/2c	CC9	ST9	-	-	-	-	-	-	-	-	+	+	-	-	-	-	-	-	-	-	-	-	-	-	-	-	-	-	+		ERS5039811
LV1339	RTE-food	meat products	2019	4b	CC2	ST2	-	-	-	-	-	-	-	-	+	+	-	-	-	-	-	-	+	+	+	+	+	+	+	+	+	+	-		ERS5039812
LV0068	RTE-food	milk products	2013	1/2a	CC101	ST101	-	-	-	-	-	-	-	-	+	+	-	-	-	-	-	-	-	-	-	-	-	-	-	-	-	-	-		ERS5039813
LV0145	RTE-food	milk products	2013	1/2b	CC5	ST2101	-	-	-	-	-	-	-	-	+	+	-	-	-	-	-	-	-	-	-	-	-	-	-	-	-	-	-		ERS5039814
LV0146	RTE-food	milk products	2013	1/2a	CC8	ST16	-	-	-	-	-	-	-	-	+	+	-	-	-	-	-	-	-	-	-	-	-	-	-	-	-	-	-		ERS5039815
LV0440	RTE-food	milk products	2014	4b	CC1	ST1	-	-	-	-	-	-	-	-	+	+	-	-	-	-	-	-	-	-	-	-	-	-	-	-	-	-	-		ERS5039816
LV0446	RTE-food	milk products	2014	1/2a	CC7	ST7	-	-	-	-	-	-	-	-	+	+	-	-	-	-	-	-	-	-	-	-	-	-	-	-	-	-	-		ERS5039817
LV0593	RTE-food	milk products	2015	4b	CC6	ST6	-	-	-	-	-	-	-	-	+	+	-	-	-	-	-	-	-	-	-	-	-	-	-	-	-	-	-		ERS5039818
LV0599	RTE-food	milk products	2015	1/2a	CC204	ST204	-	-	-	-	-	-	-	-	+	+	-	-	-	-	-	-	+	+	+	+	+	+	+	+	+	+	-		ERS5039819
LV0636	RTE-food	milk products	2016	4b	CC1	ST1	-	-	-	-	-	-	-	-	+	+	-	-	-	-	-	-	-	-	-	-	-	-	-	-	-	-	-		ERS5039820
LV0649	RTE-food	milk products	2016	1/2a	CC21	ST21	-	-	-	-	-	-	-	-	+	+	+	+	-	-	-	-	-	-	-	-	-	-	-	-	-	-	-	cadA1C1_Tn5422_plasmid	ERS5039821
LV0682	RTE-food	milk products	2016	1/2a	CC14	ST14	-	-	-	-	-	-	-	-	+	+	-	-	-	-	-	-	+	+	+	+	+	+	+	+	+	+	-		ERS5039822
LV0698	RTE-food	milk products	2016	4b	CC315	ST249	-	-	-	-	-	-	-	-	+	+	-	-	-	-	-	-	-	-	-	-	-	-	-	-	-	-	-		ERS5039823
LV0706	RTE-food	milk products	2016	1/2a	CC21	ST21	-	-	-	-	-	-	-	-	+	+	-	-	-	-	-	-	-	-	-	-	-	-	-	-	-	-	-		ERS5039824
LV0769	RTE-food	milk products	2016	1/2a	CC121	ST121	-	-	-	-	-	+	-	-	+	+	+	+	-	-	-	-	-	-	-	-	-	-	-	-	-	-	-	cadA1C1_Tn5422_plasmid	ERS5039825
LV0794	RTE-food	milk products	2016	1/2a	CC451	ST451	-	-	-	-	-	-	-	-	+	+	-	-	-	-	-	-	-	-	-	-	-	-	-	-	-	-	-		ERS5039826
LV0872	RTE-food	milk products	2011	1/2a	CC204	ST204	+	+	+	-	-	-	-	-	+	+	-	-	+	+	-	-	+	+	+	+	+	+	+	+	+	+	-		ERS5039827
LV0951	RTE-food	milk products	2016	1/2a	CC451	ST451	-	-	-	-	-	-	-	-	+	+	-	-	-	-	-	-	-	-	-	-	-	-	-	-	-	-	-		ERS5039828
LV0952	RTE-food	milk products	2016	1/2a	CC451	ST451	-	-	-	-	-	-	-	-	+	+	-	-	-	-	-	-	-	-	-	-	-	-	-	-	-	-	-		ERS5039829
LV1108	RTE-food	milk products	2017	1/2b	CC3	ST3	-	-	-	-	-	-	-	-	+	+	-	-	-	-	-	-	-	-	-	-	-	-	-	-	-	-	-		ERS5039830
LV1211	RTE-food	milk products	2018	1/2a	CC155	ST155	-	-	-	-	-	-	-	-	+	+	-	-	-	-	-	-	-	-	-	-	-	-	-	-	-	-	-		ERS5039831
LV1234	RTE-food	milk products	2019	1/2a	CC37	ST37	-	-	-	-	-	-	-	-	+	+	-	-	-	-	-	-	-	-	-	-	-	-	-	-	-	-	-		ERS5039832
LV1238	RTE-food	milk products	2019	1/2a	CC101	ST101	-	-	-	-	-	-	-	-	+	+	-	-	-	-	-	-	-	-	-	-	-	-	-	-	-	-	-		ERS5039833
LV1259	RTE-food	milk products	2019	1/2b	CC3	ST3	-	-	-	-	-	-	-	-	+	+	+	+	-	-	-	-	-	-	-	-	-	-	-	-	-	-	-	cadA1C1_Tn5422_plasmid	ERS5039834
LV1275	RTE-food	milk products	2019	1/2a	CC204	ST204	-	-	-	-	-	-	-	-	+	+	-	-	-	-	-	-	+	+	+	+	+	+	+	+	+	+	-		ERS5039835
LV0620	RTE-food	fish products	2016	1/2a	CC398	ST398	-	-	-	-	-	-	-	-	+	+	-	-	-	-	-	-	-	-	-	-	-	-	-	-	-	-	-		ERS5039836
LV0660	RTE-food	fish products	2016	1/2a	CC121	ST1349	-	-	-	-	-	-	-	-	+	+	+	+	-	-	-	-	-	-	-	-	-	-	-	-	-	-	-	cadA1C1_Tn5422_plasmid	ERS5039837
LV0843	RTE-food	fish products	2007	1/2a	CC121	ST741	-	-	-	-	-	+	-	-	+	+	+	+	-	-	-	-	-	-	-	-	-	-	-	-	-	-	-	cadA1C1_Tn5422_plasmid	ERS5039838
LV0909	RTE-food	fish products	2016	1/2a	CC121	ST121	-	-	-	-	-	+	-	-	+	+	+	+	-	-	-	-	-	-	-	-	-	-	-	-	-	-	-	cadA1C1_Tn5422_plasmid	ERS5039839
LV1235	RTE-food	fish products	2019	1/2a	CC37	ST37	-	-	-	-	-	-	-	-	+	+	-	-	-	-	-	-	-	-	-	-	-	-	-	-	-	-	-		ERS5039840
LV1236	RTE-food	fish products	2019	1/2a	CC31	ST31	-	-	-	-	-	-	-	-	+	+	+	+	-	-	-	-	-	-	-	-	-	-	-	-	-	-	-	cadA1C1_Tn5422_plasmid	ERS5039841
LV0008	RTE-food	delicatessen	2013	1/2b	CC5	ST5	-	-	-	-	-	-	-	-	+	+	-	-	-	-	-	-	-	-	-	-	-	-	-	-	-	-	-		ERS5039842
LV0016	RTE-food	delicatessen	2013	1/2a	CC8	ST8	-	-	-	-	-	-	-	-	+	+	-	-	-	-	-	-	-	-	-	-	-	-	-	-	-	-	-		ERS5039843
LV0017	RTE-food	delicatessen	2013	1/2a	CC8	ST8	-	-	-	-	-	-	-	-	+	+	-	-	-	-	-	-	-	-	-	-	-	-	-	-	-	-	-		ERS5039844
LV0053	RTE-food	delicatessen	2013	1/2a	CC8	ST8	-	-	-	-	-	-	-	-	+	+	+	+	-	-	-	-	-	-	-	-	-	-	-	-	-	-	-	cadA1C1_Tn5422_plasmid	ERS5039845
LV0627	RTE-food	delicatessen	2016	4b	CC2	ST2	-	-	-	-	-	-	-	-	+	+	-	-	-	-	-	-	+	+	+	+	+	+	+	+	+	+	-		ERS5039846
LV0645	RTE-food	delicatessen	2016	1/2a	CC8	ST8	-	-	-	-	-	-	-	-	+	+	-	-	-	-	-	-	-	-	-	-	-	-	-	-	-	-	-		ERS5039847
LV0672	RTE-food	delicatessen	2016	4b	CC1	ST1	-	-	-	-	-	-	-	-	+	+	-	-	-	-	-	-	-	-	-	-	-	-	-	-	-	-	-		ERS5039848
LV0719	RTE-food	delicatessen	2016	1/2b	CC3	ST3	-	-	-	-	-	-	-	-	+	+	+	+	-	-	-	-	-	-	-	-	-	-	-	-	-	-	-	cadA1C1_Tn5422_plasmid	ERS5039849
LV0859	RTE-food	delicatessen	2016	1/2b	CC87	ST87	-	-	-	-	-	-	-	-	+	+	-	-	-	-	-	-	-	-	-	-	-	-	-	-	-	-	-		ERS5039850
LV0935	RTE-food	delicatessen	2016	4b	CC315	ST249	-	-	-	-	-	-	-	-	+	+	-	-	-	-	-	-	-	-	-	-	-	-	-	-	-	-	-		ERS5039851
LV0993	RTE-food	delicatessen	2017	1/2b	CC87	ST2103	-	-	-	-	-	-	-	-	+	+	-	-	-	-	-	-	-	-	-	-	-	-	-	-	-	-	-		ERS5039905
LV1056	RTE-food	delicatessen	2017	1/2b	CC3	ST3	-	-	-	-	-	-	-	-	+	+	+	+	-	-	-	-	-	-	-	-	-	-	-	-	-	-	-	cadA1C1_Tn5422_plasmid	ERS5039852
LV0167	RTE-food	fresh vegetable	2014	1/2b	CC5	ST5	-	-	-	-	-	-	-	-	+	+	-	-	-	-	-	-	-	-	-	-	-	-	-	-	-	-	-		ERS5039853
LV0201	RTE-food	fresh vegetable	2014	1/2a	CC37	ST37	-	-	-	-	-	-	-	-	+	+	-	-	-	-	-	-	-	-	-	-	-	-	-	-	-	-	-		ERS5039854
LV0203	RTE-food	fresh vegetable	2014	1/2a	CC204	ST204	+	+	+	-	-	-	-	-	+	+	-	-	+	+	-	-	+	+	+	+	+	+	+	+	+	+	-		ERS5039855
LV0214	RTE-food	fresh vegetable	2014	4b	CC1	ST1	-	-	-	-	-	-	-	-	+	+	-	-	-	-	-	-	-	-	-	-	-	-	-	-	-	-	-		ERS5039856
LV0215	RTE-food	fresh vegetable	2014	1/2a	CC121	ST121	-	-	-	-	-	-	-	-	+	+	+	+	-	-	-	-	-	-	-	-	-	-	-	-	-	-	-	cadA1C1_Tn5422_plasmid	ERS5039857
LV0281	RTE-food	fresh vegetable	2014	4b	CC4	ST219	-	-	-	-	-	-	-	-	+	+	-	-	-	-	-	-	-	-	-	-	-	-	-	-	-	-	-		ERS5039858
LV0157	raw food	frozen vegetable	2014	1/2a	CC204	ST204	-	-	-	-	-	-	-	-	+	+	-	-	-	-	-	-	+	+	+	+	+	+	+	+	+	+	-		ERS5039859
LV0158	raw food	frozen vegetable	2014	1/2a	CC403	ST403	-	-	-	-	-	-	-	-	+	+	-	-	-	-	-	-	-	-	-	-	-	-	-	-	-	-	-		ERS5039860
LV0161	raw food	frozen vegetable	2014	1/2a	CC26	ST26	-	-	-	-	-	-	-	-	+	+	-	-	-	-	-	-	-	-	-	-	-	-	-	-	-	-	-		ERS5039861
LV0180	raw food	frozen vegetable	2014	1/2a	CC20	ST20	-	-	-	-	-	-	-	-	+	+	-	-	-	-	-	-	-	-	-	-	-	-	-	-	-	-	-		ERS5039862
LV0375	raw food	frozen vegetable	2014	1/2b	CC5	ST5	-	-	-	-	-	-	-	-	+	+	-	-	-	-	-	-	-	-	-	-	-	-	-	-	-	-	-		ERS5039863
LV0376	raw food	frozen vegetable	2014	1/2a	CC20	ST20	-	-	-	-	-	+	-	-	+	+	-	-	-	-	-	-	-	-	-	-	-	-	-	-	-	-	-	qacH_chromosome; identity with MK944277	ERS5039864
LV0377	raw food	frozen vegetable	2014	1/2a	CC451	ST451	-	-	-	-	-	-	-	-	+	+	-	-	-	-	-	-	-	-	-	-	-	-	-	-	-	-	-		ERS5039865
LV0419	raw food	frozen vegetable	2014	1/2a	CC8	ST8	-	-	-	-	-	-	-	-	+	+	+	+	-	-	-	-	-	-	-	-	-	-	-	-	-	-	-	unknown location of cadA1C1_Tn5422	ERS5039866
LV0001	raw food	raw meat	2013	1/2c	CC9	ST9	-	-	-	-	-	-	-	-	+	+	+	+	-	-	-	-	-	-	-	-	-	-	-	-	-	-	+	cadA1C1_Tn5422_plasmid	ERS5039867
LV0002	raw food	raw meat	2013	1/2c	CC9	ST9	-	-	-	-	-	-	-	-	+	+	+	+	-	-	-	-	-	-	-	-	-	-	-	-	-	-	+	cadA1C1_Tn5422_plasmid; arsB (851delT, Leu83X)	ERS5039868
LV0033	raw food	raw meat	2013	1/2c	CC9	ST9	-	-	-	-	-	-	-	-	+	+	-	-	-	-	-	-	-	-	-	-	-	-	-	-	-	-	+		ERS5039869
LV0298	raw food	raw meat	2014	1/2c	CC9	ST9	-	-	-	-	-	+	-	-	+	+	-	-	-	-	-	-	-	-	-	-	-	-	-	-	-	-	+		ERS5039870
LV0301	raw food	raw meat	2014	1/2c	CC9	ST9	-	-	-	-	-	-	-	-	+	+	-	-	-	-	-	-	-	-	-	-	-	-	-	-	-	-	+		ERS5039871
LV0581	raw food	raw meat	2015	1/2a	CC451	ST451	-	-	-	-	-	-	-	-	+	+	-	-	-	-	-	-	-	-	-	-	-	-	-	-	-	-	-		ERS5039872
L2695	natural environment	mud from the banks of water sources	2010	1/2a	CC451	ST451	-	-	-	-	-	-	-	-	+	+	-	-	-	-	-	-	-	-	-	-	-	-	-	-	-	-	-		ERS5039873
L2705	natural environment	decaying vegetation	2010	1/2a	CC204	ST204	-	-	-	-	-	-	-	-	+	+	-	-	-	-	-	-	+	+	+	+	+	+	+	+	+	+	-		ERS5039874
L2707	natural environment	soil	2010	1/2a	CC21	ST21	-	-	-	-	-	-	-	-	+	+	-	-	-	-	-	-	-	-	-	-	-	-	-	-	-	-	-		ERS5039875
L2748	natural environment	water algae	2010	1/2a	CC18	ST18	-	-	-	-	-	-	-	-	+	+	-	-	-	-	-	-	-	-	-	-	-	-	-	-	-	-	-		ERS5039876
L2749	natural environment	decaying vegetation	2010	1/2a	CC37	ST37	-	-	-	-	-	-	-	-	+	+	-	-	-	-	-	-	-	-	-	-	-	-	-	-	-	-	-		ERS5039877
L2778	natural environment	soil	2010	1/2a	CC20	ST20	-	-	-	-	-	-	-	-	+	+	-	-	-	-	-	-	-	-	-	-	-	-	-	-	-	-	-		ERS5039878
L2806	natural environment	mud from the banks of water sources	2010	4b	CC1	ST1	-	-	-	-	-	-	-	-	+	+	-	-	-	-	-	-	-	-	-	-	-	-	-	-	-	-	-		ERS5039879
L2808	natural environment	soil	2010	4b	CC1	ST1	-	-	-	-	-	-	-	-	+	+	-	-	-	-	-	-	-	-	-	-	-	-	-	-	-	-	-		ERS5039880
LV0751	natural environment	mud from the banks of water sources	2016	1/2a	CC451	ST451	-	-	-	-	-	-	-	-	+	+	-	-	-	-	-	-	-	-	-	-	-	-	-	-	-	-	-		ERS5039881
LV0752	natural environment	water from stream	2016	1/2a	CC37	ST37	-	-	-	-	-	-	-	-	+	+	-	-	-	-	-	-	-	-	-	-	-	-	-	-	-	-	-		ERS5039882
LV0753	natural environment	mud from the banks of water sources	2016	4b	CC1	ST1	-	-	-	-	-	-	-	-	+	+	-	-	-	-	-	-	-	-	-	-	-	-	-	-	-	-	-		ERS5039883
LV0756	natural environment	mud from the banks of water sources	2016	4b	CC1	ST1	-	-	-	-	-	-	-	-	+	+	-	-	-	-	-	-	-	-	-	-	-	-	-	-	-	-	-		ERS5039884
LV0757	natural environment	mud from the banks of water sources	2016	1/2a	CC451	ST451	-	-	-	-	-	-	-	-	+	+	-	-	-	-	-	-	-	-	-	-	-	-	-	-	-	-	-		ERS5039885
LV0760	natural environment	water from pond	2016	1/2a	CC121	ST121	-	-	-	-	-	+	-	-	+	+	+	+	-	-	-	-	-	-	-	-	-	-	-	-	-	-	-	cadA1C1_Tn5422_plasmid	ERS5039886
LV0771	natural environment	mud from the banks of water sources	2016	1/2a	CC451	ST451	-	-	-	-	-	-	-	-	+	+	-	-	-	-	-	-	-	-	-	-	-	-	-	-	-	-	-		ERS5039887
LV0852	natural environment	mud from the banks of water sources	2016	1/2a	CC451	ST451	-	-	-	-	-	-	-	-	+	+	-	-	-	-	-	-	-	-	-	-	-	-	-	-	-	-	-		ERS5039888
LV0854	natural environment	mud from the banks of water sources	2016	1/2a	CC403	ST403	-	-	-	-	-	-	-	-	+	+	-	-	-	-	-	-	-	-	-	-	-	-	-	-	-	-	-		ERS5039889
LV0903	natural environment	mud from the banks of water sources	2016	1/2a	CC451	ST451	-	-	-	-	-	-	-	-	+	+	-	-	-	-	-	-	-	-	-	-	-	-	-	-	-	-	-		ERS5039890
LV0925	natural environment	decaying vegetation	2016	1/2a	CC20	ST20	-	-	-	-	-	-	-	-	+	+	-	-	-	-	-	-	-	-	-	-	-	-	-	-	-	-	-		ERS5039891
LV0962	natural environment	mud from the banks of water sources	2016	1/2b	CC87	ST87	-	-	-	-	-	-	-	-	+	+	-	-	-	-	-	-	-	-	-	-	-	-	-	-	-	-	-		ERS5039892
LV0964	natural environment	mud from the banks of water sources	2016	1/2a	CC37	ST37	-	-	-	-	-	-	-	-	+	+	-	-	-	-	-	-	-	-	-	-	-	-	-	-	-	-	-		ERS5039893
LV0965	natural environment	decaying vegetation	2016	4b	CC1	ST1	-	-	-	-	-	-	-	-	+	+	-	-	-	-	-	-	-	-	-	-	-	-	-	-	-	-	-		ERS5039894
LV0966	natural environment	decaying vegetation	2016	1/2a	CC451	ST451	-	-	-	-	-	-	-	-	+	+	-	-	-	-	-	-	-	-	-	-	-	-	-	-	-	-	-		ERS5039895
LV0968	natural environment	moss	2016	1/2a	CC200	ST200	-	-	-	-	-	-	-	-	+	+	-	-	-	-	-	-	-	-	-	-	-	-	-	-	-	-	-		ERS5039896
LV1011	natural environment	moss	2017	1/2a	CC21	ST21	-	-	-	-	-	-	-	-	+	+	-	-	-	-	-	-	-	-	-	-	-	-	-	-	-	-	-		ERS5039897
LV1039	natural environment	mud from the banks of water sources	2017	1/2a	CC11	ST11	-	-	-	-	-	-	-	-	+	+	-	-	-	-	-	-	-	-	-	-	-	-	-	-	-	-	-		ERS5039898
LV1048	natural environment	mud from the banks of water sources	2017	1/2a	CC18	ST18	-	-	-	-	-	-	-	-	+	+	-	-	-	-	-	-	-	-	-	-	-	-	-	-	-	-	-		ERS5039899
LV1191	natural environment	mud from the banks of water sources	2018	1/2a	CC451	ST451	-	-	-	-	-	-	-	-	+	+	-	-	-	-	-	-	-	-	-	-	-	-	-	-	-	-	-		ERS5039900
LV1192	natural environment	soil	2018	4b	CC6	ST6	-	-	-	-	-	-	-	-	+	+	-	-	-	-	-	-	-	-	-	-	-	-	-	-	-	-	-		ERS5039901
LV1193	natural environment	soil	2018	1/2a	CC18	ST18	-	-	-	-	-	-	-	-	+	+	-	-	-	-	-	-	-	-	-	-	-	-	-	-	-	-	-		ERS5039902
LV1200	natural environment	mud from the banks of water sources	2018	4b	CC1	ST1	-	-	-	-	-	-	-	-	+	+	-	-	-	-	-	-	-	-	-	-	-	-	-	-	-	-	-		ERS5039903
LV1201	natural environment	mud from the banks of water sources	2018	1/2a	CC37	ST37	-	-	-	-	-	-	-	-	+	+	-	-	-	-	-	-	-	-	-	-	-	-	-	-	-	-	-		ERS5039904

## Sheet: List of reference sequences
Gene	locus-tag	Annotation	Main function related to stress tolerance	Localization	GenBank Accession Number
bcrA	LMOH7858_RS05735	TetR/AcrR family transcriptional regulator	benzalkonium chloride resistance	IS1216 composite transposon_pLM80	NZ_AADR01000010.1
bcrB	LMOH7858_RS05740	QacE family quaternary ammonium compound efflux SMR transporter	benzalkonium chloride resistance	IS1216 composite transposon_pLM80	NZ_AADR01000010.1
bcrC	LMOH7858_RS05745	QacE family quaternary ammonium compound efflux SMR transporter	benzalkonium chloride resistance	IS1216 composite transposon_pLM80	NZ_AADR01000010.1
emrE	LM5578_1862	small multidrug resistance protein, SMR family	benzalkonium chloride resistance	Listeria genomic island 1 (LGI-1)	CP001602.1
emrC		quaternary ammonium efflux protein	benzalkonium chloride resistance	plasmid	LT732640.1
qacA	pSA1379_19	efflux protein QacA	benzalkonium chloride resistance	plasmid	NC_007931.1
qacC	VRA0026	quaternary ammonium compound-resistance protein	benzalkonium chloride resistance	plasmid	NC_005054.1
qacH		quaternary ammonium compound-resistance protein	benzalkonium chloride resistance	Tn6188	HF565366.1
cadA1		ATPase	cadmium resistance	Tn5422	L28104
cadC1		accessory protein	cadmium resistance	Tn5422	L28104
cadA2	LMOh7858_pLM80_0083	cation-transporting ATPase	cadmium resistance	plasmid pLM80	AADR01000058
cadC2	LMOh7858_pLM80_0082	cadmium efflux system accessory protein	cadmium resistance	plasmid pLM80	AADR01000058
cadA3	lmo1100	cadmium resistance protein	cadmium resistance	integrative conjugative element	NC_003210.1
cadC3	lmo1102	cadmium efflux system accessory protein	cadmium resistance	integrative conjugative element	NC_003210.1
cadA4	LMOSA_RS41880	cadmium translocating P-type ATPase	cadmium resistance	Listeria genomic island 2 (LGI-2)	NZ_CM001159.1
cadC4	LMOSA_RS41875	ArsR family transcriptional regulator	cadmium resistance	Listeria genomic island 2 (LGI-2)	NZ_CM001159.1
arsD1	LMOSA_RS41820	arsenical resistance operon transcriptional repressor ArsD	arsenic resistance	Listeria genomic island 2 (LGI-2)	NZ_CM001159.1
arsA1	LMOSA_RS41825	arsenical pump-driving ATPase	arsenic resistance	Listeria genomic island 2 (LGI-2)	NZ_CM001159.1
arsR1	LMOSA_RS30085	ArsR family transcriptional regulator	arsenic resistance	Listeria genomic island 2 (LGI-2)	NZ_CM001159.1
arsD2	LMOSA_RS41830	arsenical resistance operon transcriptional repressor ArsD	arsenic resistance	Listeria genomic island 2 (LGI-2)	NZ_CM001159.1
arsR2	LMOSA_RS41835	transcriptional regulator	arsenic resistance	Listeria genomic island 2 (LGI-2)	NZ_CM001159.1
arsA2	LMOSA_RS41840	arsenical pump-driving ATPase	arsenic resistance	Listeria genomic island 2 (LGI-2)	NZ_CM001159.1
arsB1	LMOSA_RS41845	arsenical-resistance protein	arsenic resistance	Listeria genomic island 2 (LGI-2)	NZ_CM001159.1
arsB2	LMOSA_RS41850	arsenical-resistance protein	arsenic resistance	Listeria genomic island 2 (LGI-2)	NZ_CM001159.1
arsA	LMOSLCC2372_2751	arsenical pump-driving ATPase	arsenic resistance	Tn554	FR7333648.1
arsB	LMOSLCC2372_2750	arsenical resistance protein, ACR3 family	arsenic resistance	Tn554	FR7333648.1
arsC	LMOSLCC2372_2749	arsenate reductase	arsenic resistance	Tn554	FR7333648.1
arsD	LMOSLCC2372_2752	arsenical resistance operon trans-acting repressor	arsenic resistance	Tn554	FR7333648.1
arsR	LMOSLCC2372_2753	transcriptional regulator, ArsR family	arsenic resistance	Tn554	FR7333648.1
mdrL	lmo1409	multidrug transporter	benzalkonium chloride resistance	chromosome	NC_00320.1
ladR	lmo1408	hypotetical protein	benzalkonium chloride resistance	chromosome	NC_00320.1
